# Supplementary material for: A new species of Acorhinotermes Emerson, 1949 (Blattodea, Isoptera, Rhinotermitidae) from Colombia, with a key to Neotropical Rhinotermitinae species based on minor soldiers
Source: Zookeys. 2019 Nov 21;891:61–70. doi: 10.3897/zookeys.891.37523 (PMC6882922; doi:10.3897/zookeys.891.37523)
Supplement: XML Treatment for Acorhinotermes claritae [file zookeys.891.37523-treatment1.xml]

<!DOCTYPE tp:taxon-treatment
  PUBLIC "-//TaxonX//DTD Taxonomic Treatment Publishing DTD v0 20100105//EN" "tax-treatment-NSO.dtd">
<tp:taxon-treatment xmlns:tp="http://www.plazi.org/taxpub"><tp:treatment-meta><kwd-group><label>Taxon classification</label><kwd><named-content xmlns:xlink="http://www.w3.org/1999/xlink" content-type="kingdom">Animalia</named-content></kwd><kwd><named-content xmlns:xlink="http://www.w3.org/1999/xlink" content-type="order">Blattodea</named-content></kwd><kwd><named-content xmlns:xlink="http://www.w3.org/1999/xlink" content-type="family">Rhinotermitidae</named-content></kwd></kwd-group><mixed-citation publication-type="journal"><person-group><name><surname>Castro</surname><given-names>Daniel</given-names></name><name><surname>Scheffrahn</surname><given-names>Rudolf H.</given-names></name></person-group><article-title>A new species of <italic><tp:taxon-name><tp:taxon-name-part taxon-name-part-type="genus" reg="Acorhinotermes">Acorhinotermes</tp:taxon-name-part></tp:taxon-name></italic> Emerson, 1949 (<tp:taxon-name><tp:taxon-name-part taxon-name-part-type="order">Blattodea</tp:taxon-name-part></tp:taxon-name>, <tp:taxon-name><tp:taxon-name-part taxon-name-part-type="order">Isoptera</tp:taxon-name-part></tp:taxon-name>, <tp:taxon-name><tp:taxon-name-part taxon-name-part-type="family">Rhinotermitidae</tp:taxon-name-part></tp:taxon-name>) from Colombia, with a key to Neotropical <tp:taxon-name><tp:taxon-name-part taxon-name-part-type="subfamily">Rhinotermitinae</tp:taxon-name-part></tp:taxon-name> species based on minor soldiers</article-title><source>Zookeys</source><day>21</day><month>11</month><year>2019</year><volume>891</volume><fpage>61</fpage><lpage>70</lpage><pub-id pub-id-type="doi">10.3897/zookeys.891.37523</pub-id></mixed-citation></tp:treatment-meta><tp:nomenclature><tp:taxon-name><object-id xmlns:xlink="http://www.w3.org/1999/xlink" content-type="arpha" xlink:type="simple">54D29676-EE5C-5DC5-815A-C7687FE70D22</object-id>
            <tp:taxon-name-part taxon-name-part-type="genus" reg="Acorhinotermes">Acorhinotermes</tp:taxon-name-part>
            <tp:taxon-name-part taxon-name-part-type="species" reg="claritae">claritae</tp:taxon-name-part>
            <object-id xmlns:xlink="http://www.w3.org/1999/xlink" content-type="zoobank" xlink:type="simple">http://zoobank.org/92519036-1333-4086-9485-BBF1D8A33B3E</object-id>
          </tp:taxon-name><tp:taxon-authority>Castro &amp; Scheffrahn</tp:taxon-authority><tp:taxon-status xmlns:xlink="http://www.w3.org/1999/xlink" xlink:type="simple">sp. nov.</tp:taxon-status></tp:nomenclature><tp:treatment-sec sec-type="type material" id="SECID0E6AAE"><title>Type material.</title><p><bold><italic>Holotype</italic>.</bold> Minor soldier from colony CATAC 2722.</p></tp:treatment-sec><tp:treatment-sec sec-type="Type-locality" id="SECID0EUBAE"><title>Type-locality.</title><p>COLOMBIA: Amazonas, Leticia (<named-content xmlns:xlink="http://www.w3.org/1999/xlink" content-type="dwc:verbatimCoordinates" xlink:type="simple"><named-content content-type="geo-json" specific-use="{&#34;type&#34;:&#34;Point&#34;,&#34;coordinates&#34;:[-69.927050,-4.089750]}" id="NCID0E4BAE" xlink:type="simple">-4.08975, -69.92705</named-content></named-content>).</p><p><bold><italic>Paratypes</italic>.</bold> COLOMBIA, Amazonas, Leticia, (<named-content xmlns:xlink="http://www.w3.org/1999/xlink" content-type="dwc:verbatimCoordinates" xlink:type="simple"><named-content content-type="geo-json" specific-use="{&#34;type&#34;:&#34;Point&#34;,&#34;coordinates&#34;:[-69.927050,-4.089750]}" id="NCID0EMCAE" xlink:type="simple">-4.08975, -69.92705</named-content></named-content>): 12.VII.2018, James Chase col., 87 m, 1 alate nymph, 45 minor soldiers, 156 workers (CATAC 2722); 12.VII.2018, Daniela Manso col., 87 m, 11 minor soldiers, 56 workers (CATAC 2723); (<named-content xmlns:xlink="http://www.w3.org/1999/xlink" content-type="dwc:verbatimCoordinates" xlink:type="simple"><named-content content-type="geo-json" specific-use="{&#34;type&#34;:&#34;Point&#34;,&#34;coordinates&#34;:[-69.924970,-4.089000]}" id="NCID0EUCAE" xlink:type="simple">-4.08900, -69.92497</named-content></named-content>): 12.VII.2018, James Chase col., 91 m, 5 minor soldiers, 2 workers (CATAC 2724); (<named-content xmlns:xlink="http://www.w3.org/1999/xlink" content-type="dwc:verbatimCoordinates" xlink:type="simple"><named-content content-type="geo-json" specific-use="{&#34;type&#34;:&#34;Point&#34;,&#34;coordinates&#34;:[-70.005270,-4.048750]}" id="NCID0E3CAE" xlink:type="simple">-4.04875, -70.00527</named-content></named-content>): 13.VII.2018, Daniela Manso col., 106 m, 33 minor soldiers, 41 workers (CATAC 2750); (<named-content xmlns:xlink="http://www.w3.org/1999/xlink" content-type="dwc:verbatimCoordinates" xlink:type="simple"><named-content content-type="geo-json" specific-use="{&#34;type&#34;:&#34;Point&#34;,&#34;coordinates&#34;:[-69.927040,-4.049720]}" id="NCID0EEDAE" xlink:type="simple">-4.04972, -69.92704</named-content></named-content>): Daniel Castro col, 97 m, 5 minor soldiers, 4 workers (UF no. CO 918).</p></tp:treatment-sec><tp:treatment-sec sec-type="diagnosis" id="SECID0EJDAE"><title>Diagnosis.</title><p>
            Minor soldier head with concave lateral margins forming a posterior constriction, with prominent mandibular points extend beyond the fontanelle.</p></tp:treatment-sec><tp:treatment-sec sec-type="description" id="SECID0EZDAE"><title>Description.</title><p><bold><italic>Alate nymph</italic>.</bold> (Fig. <xref ref-type="fig" rid="F1">1A, B</xref>) Head capsule yellowish-brown, widely oval with numerous long bristles. Antennae with 20 articles, 2&lt;3=4. Dorsum of body concolorous with head capsule. Compound eyes subcircular, eye margins wide and broadly separated from antennal sockets. Ocelli of small size, oval, well separated from eyes. Clypeus linguiform, not buttressed by frontal projection. Pronotum margin with numerous long bristles; rounded lateral margins. Mandibles with M1 more prominent than apical teeth. Right mandible with M1 more projected than left mandible. Left mandible with M2 projected to half the length of M1, M2 and M3 forms an obtuse angle, M3 and molar tooth projected at same distance.</p><fig id="F1" position="float" orientation="portrait"><object-id xmlns:xlink="http://www.w3.org/1999/xlink" content-type="doi" xlink:type="simple">10.3897/zookeys.891.37523.figure1</object-id><object-id xmlns:xlink="http://www.w3.org/1999/xlink" content-type="arpha" xlink:type="simple">B567F60A-5304-521C-9017-096A72B79C50</object-id><label>Figure 1.</label><caption><p><italic><tp:taxon-name><tp:taxon-name-part taxon-name-part-type="genus" reg="Acorhinotermes">Acorhinotermes</tp:taxon-name-part></tp:taxon-name></italic> spp. <bold>A, B</bold> alate nymph of <italic><tp:taxon-name><tp:taxon-name-part taxon-name-part-type="genus" reg="Acorhinotermes">Acorhinotermes</tp:taxon-name-part> <tp:taxon-name-part taxon-name-part-type="species" reg="claritae">claritae</tp:taxon-name-part></tp:taxon-name></italic> sp. nov., lateral and dorsal view <bold>C, D</bold> imago of <italic><tp:taxon-name><tp:taxon-name-part taxon-name-part-type="genus" reg="Acorhinotermes">Acorhinotermes</tp:taxon-name-part> <tp:taxon-name-part taxon-name-part-type="species" reg="subfusciceps">subfusciceps</tp:taxon-name-part></tp:taxon-name></italic>, lateral and dorsal view. Scale bar: 1 mm.</p></caption><graphic xmlns:xlink="http://www.w3.org/1999/xlink" xlink:href="zookeys-891-061-g001.jpg" position="float" orientation="portrait" xlink:type="simple" id="oo_358036.jpg"><uri content-type="original_file" xlink:type="simple">https://binary.pensoft.net/fig/358036</uri></graphic></fig><p>Measurements (mm) for a single alate nymph: head length with labrum 1.27, head length to postclypeus 1.46, maximum width of the head with eyes 1.39, width of head without eyes 1.21, diameter of eye 0.25, ocellus diameter 0.08, length of pronotum 0.78, width of pronotum 1.36, total body-length without wings 6.81.</p><p><bold><italic><tp:taxon-name><tp:taxon-name-part taxon-name-part-type="genus" reg="Comparisons">Comparisons</tp:taxon-name-part></tp:taxon-name></italic>.</bold><italic><tp:taxon-name><tp:taxon-name-part taxon-name-part-type="genus" reg="Acorhinotermes">Acorhinotermes</tp:taxon-name-part> <tp:taxon-name-part taxon-name-part-type="species" reg="claritae">claritae</tp:taxon-name-part></tp:taxon-name></italic> sp. nov. has more abundant bristles in lateral view. The ocelli and eyes are smaller than the <italic><tp:taxon-name><tp:taxon-name-part taxon-name-part-type="genus" reg="Acorhinotermes">A.</tp:taxon-name-part> <tp:taxon-name-part taxon-name-part-type="species" reg="subfusciceps">subfusciceps</tp:taxon-name-part></tp:taxon-name></italic> imago, and the clypeal projection projects more acutely in <italic><tp:taxon-name><tp:taxon-name-part taxon-name-part-type="genus" reg="Acorhinotermes">A.</tp:taxon-name-part> <tp:taxon-name-part taxon-name-part-type="species" reg="claritae">claritae</tp:taxon-name-part></tp:taxon-name></italic> sp. nov. and it is not buttressed by a frontal projection as in <italic><tp:taxon-name><tp:taxon-name-part taxon-name-part-type="genus" reg="Acorhinotermes">A.</tp:taxon-name-part> <tp:taxon-name-part taxon-name-part-type="species" reg="subfusciceps">subfusciceps</tp:taxon-name-part></tp:taxon-name></italic> (Fig. <xref ref-type="fig" rid="F1">1C</xref>).</p><p><bold><italic>Minor soldier</italic>.</bold> (Fig. <xref ref-type="fig" rid="F2">2</xref>; Table <xref ref-type="table" rid="T1">1</xref>) Head capsule, in dorsal view, with concave lateral margins forming posterior constriction 10–12 long erect bristles, without microscopic hairs. Antennae with 15 or 16 articles, formula 2=3&lt;4=5. Mandible vestigial, point long, straight and sharp. Labrum hyperelongate, broadening apically; tip bilobed; nearly in same plane as vertex in lateral view. Fontanelle at basal one-fifth of labrum. Pronotum concolorous with head, with 4–8 dispersed bristles, 2–4 in anterior margin and 2–4 in surface, pronotum without microscopic hairs. Tergites pale yellow, margins covered by dense layer of hairs. Legs with many long and short bristles; thick bristles on foretibia.</p><fig id="F2" position="float" orientation="portrait"><object-id xmlns:xlink="http://www.w3.org/1999/xlink" content-type="doi" xlink:type="simple">10.3897/zookeys.891.37523.figure2</object-id><object-id xmlns:xlink="http://www.w3.org/1999/xlink" content-type="arpha" xlink:type="simple">6E2D5EEC-4E9D-586E-936E-492D9FBF8BD3</object-id><label>Figure 2.</label><caption><p><italic><tp:taxon-name><tp:taxon-name-part taxon-name-part-type="genus" reg="Acorhinotermes">Acorhinotermes</tp:taxon-name-part> <tp:taxon-name-part taxon-name-part-type="species" reg="claritae">claritae</tp:taxon-name-part></tp:taxon-name></italic> sp. nov., minor soldier <bold>A</bold> head in dorsal view <bold>B</bold> head in lateral view <bold>C</bold> head in ventral view.</p></caption><graphic xmlns:xlink="http://www.w3.org/1999/xlink" xlink:href="zookeys-891-061-g002.jpg" position="float" orientation="portrait" xlink:type="simple" id="oo_358037.jpg"><uri content-type="original_file" xlink:type="simple">https://binary.pensoft.net/fig/358037</uri></graphic></fig><table-wrap id="T1" position="float" orientation="portrait"><label>Table 1.</label><caption><p>Measurements (mm) of 10 minor soldiers from three colonies of <italic><tp:taxon-name><tp:taxon-name-part taxon-name-part-type="genus" reg="Acorhinotermes">Acorhinotermes</tp:taxon-name-part> <tp:taxon-name-part taxon-name-part-type="species" reg="claritae">claritae</tp:taxon-name-part></tp:taxon-name></italic> sp. nov.</p></caption><table id="TID0EO5AE" rules="all"><tbody><tr><td rowspan="2" colspan="1"/><td rowspan="2" colspan="1">
                    <bold>Holotype</bold>
                  </td><td rowspan="1" colspan="2">
                    <bold>CATAC 2722</bold>
                  </td><td rowspan="1" colspan="2">
                    <bold>CATAC 2723</bold>
                  </td><td rowspan="1" colspan="2">
                    <bold>CATAC 2724</bold>
                  </td></tr><tr><td rowspan="1" colspan="1">
                    <bold>Range</bold>
                  </td><td rowspan="1" colspan="1"><bold>Mean</bold> ± <bold>SD</bold></td><td rowspan="1" colspan="1">
                    <bold>Range</bold>
                  </td><td rowspan="1" colspan="1"><bold>Mean</bold> ± <bold>SD</bold></td><td rowspan="1" colspan="1">
                    <bold>Range</bold>
                  </td><td rowspan="1" colspan="1"><bold>Mean</bold> ± <bold>SD</bold></td></tr><tr><td rowspan="1" colspan="1">Max head width</td><td rowspan="1" colspan="1">0.53</td><td rowspan="1" colspan="1">0.45–0.58</td><td rowspan="1" colspan="1">0.53±0.05</td><td rowspan="1" colspan="1">0.53–0.63</td><td rowspan="1" colspan="1">0.58±0.03</td><td rowspan="1" colspan="1">0.55–0.66</td><td rowspan="1" colspan="1">0.59±0.03</td></tr><tr><td rowspan="1" colspan="1">Length head with labrum</td><td rowspan="1" colspan="1">1.30</td><td rowspan="1" colspan="1">1.18–1.36</td><td rowspan="1" colspan="1">1.31±0.06</td><td rowspan="1" colspan="1">1.23–1.38</td><td rowspan="1" colspan="1">1.32±0.05</td><td rowspan="1" colspan="1">1.23–1.40</td><td rowspan="1" colspan="1">1.28±0.05</td></tr><tr><td rowspan="1" colspan="1">Length of labrum</td><td rowspan="1" colspan="1">0.66</td><td rowspan="1" colspan="1">0.57–0.68</td><td rowspan="1" colspan="1">0.63±0.05</td><td rowspan="1" colspan="1">0.59–0.73</td><td rowspan="1" colspan="1">0.66±0.07</td><td rowspan="1" colspan="1">0.60–0.69</td><td rowspan="1" colspan="1">0.63±0.03</td></tr><tr><td rowspan="1" colspan="1">Pronotum width</td><td rowspan="1" colspan="1">0.42</td><td rowspan="1" colspan="1">0.39–0.46</td><td rowspan="1" colspan="1">0.43±0.03</td><td rowspan="1" colspan="1">0.43–0.49</td><td rowspan="1" colspan="1">0.47±0.02</td><td rowspan="1" colspan="1">0.44–0.56</td><td rowspan="1" colspan="1">0.48±0.04</td></tr><tr><td rowspan="1" colspan="1">Pronotum length</td><td rowspan="1" colspan="1">0.28</td><td rowspan="1" colspan="1">0.24–0.33</td><td rowspan="1" colspan="1">0.29±0.03</td><td rowspan="1" colspan="1">0.25–0.37</td><td rowspan="1" colspan="1">0.31±0.03</td><td rowspan="1" colspan="1">0.29–0.34</td><td rowspan="1" colspan="1">0.31±0.02</td></tr><tr><td rowspan="1" colspan="1">Length of hind tibia</td><td rowspan="1" colspan="1">0.84</td><td rowspan="1" colspan="1">0.81–0.89</td><td rowspan="1" colspan="1">0.85±0.03</td><td rowspan="1" colspan="1">0.77–0.88</td><td rowspan="1" colspan="1">0.82±0.03</td><td rowspan="1" colspan="1">0.80–0.93</td><td rowspan="1" colspan="1">0.84±0.04</td></tr></tbody></table></table-wrap><p><bold><italic><tp:taxon-name><tp:taxon-name-part taxon-name-part-type="genus" reg="Comparisons">Comparisons</tp:taxon-name-part></tp:taxon-name></italic>.</bold><italic><tp:taxon-name><tp:taxon-name-part taxon-name-part-type="genus" reg="Acorhinotermes">Acorhinotermes</tp:taxon-name-part> <tp:taxon-name-part taxon-name-part-type="species" reg="claritae">claritae</tp:taxon-name-part></tp:taxon-name></italic> sp. nov. is smaller and has longer mandibular points than <italic><tp:taxon-name><tp:taxon-name-part taxon-name-part-type="genus" reg="Acorhinotermes">A.</tp:taxon-name-part> <tp:taxon-name-part taxon-name-part-type="species" reg="subfusciceps">subfusciceps</tp:taxon-name-part></tp:taxon-name></italic>. In profile, the dorsa of the occiput, vertex, and labrum of <italic><tp:taxon-name><tp:taxon-name-part taxon-name-part-type="genus" reg="Acorhinotermes">A.</tp:taxon-name-part> <tp:taxon-name-part taxon-name-part-type="species" reg="claritae">claritae</tp:taxon-name-part></tp:taxon-name></italic> sp. nov. form a nearly straight line, while in <italic><tp:taxon-name><tp:taxon-name-part taxon-name-part-type="genus" reg="Acorhinotermes">A.</tp:taxon-name-part> <tp:taxon-name-part taxon-name-part-type="species" reg="subfusciceps">subfusciceps</tp:taxon-name-part></tp:taxon-name></italic> this profile forms an obtuse angle (Fig. <xref ref-type="fig" rid="F3">3A, B</xref>). All minor soldiers of <italic><tp:taxon-name><tp:taxon-name-part taxon-name-part-type="genus" reg="Dolichorhinotermes">Dolichorhinotermes</tp:taxon-name-part></tp:taxon-name></italic> and <italic><tp:taxon-name><tp:taxon-name-part taxon-name-part-type="genus" reg="Rhinotermes">Rhinotermes</tp:taxon-name-part></tp:taxon-name></italic> have the labrum tip bifurcated (forked or divided into two parts or branches), and it is much more bilobed in <italic><tp:taxon-name><tp:taxon-name-part taxon-name-part-type="genus" reg="Acorhinotermes">A.</tp:taxon-name-part> <tp:taxon-name-part taxon-name-part-type="species" reg="subfusciceps">subfusciceps</tp:taxon-name-part></tp:taxon-name></italic> than in <italic><tp:taxon-name><tp:taxon-name-part taxon-name-part-type="genus" reg="Acorhinotermes">A.</tp:taxon-name-part> <tp:taxon-name-part taxon-name-part-type="species" reg="claritae">claritae</tp:taxon-name-part></tp:taxon-name></italic> sp. nov.</p><fig id="F3" position="float" orientation="portrait"><object-id xmlns:xlink="http://www.w3.org/1999/xlink" content-type="doi" xlink:type="simple">10.3897/zookeys.891.37523.figure3</object-id><object-id xmlns:xlink="http://www.w3.org/1999/xlink" content-type="arpha" xlink:type="simple">8FF1DA9F-CCBC-558F-9243-F71A3CAD34F8</object-id><label>Figure 3.</label><caption><p><tp:taxon-name><tp:taxon-name-part taxon-name-part-type="genus" reg="Minor">Minor</tp:taxon-name-part></tp:taxon-name> soldiers of Neotropical <tp:taxon-name><tp:taxon-name-part taxon-name-part-type="subfamily">Rhinotermitinae</tp:taxon-name-part></tp:taxon-name> deposited in UF and CATAC termite collections <bold>A–C</bold><italic><tp:taxon-name><tp:taxon-name-part taxon-name-part-type="genus" reg="Acorhinotermes">Acorhinotermes</tp:taxon-name-part> <tp:taxon-name-part taxon-name-part-type="species" reg="subfusciceps">subfusciceps</tp:taxon-name-part></tp:taxon-name></italic><bold>D–F</bold><italic><tp:taxon-name><tp:taxon-name-part taxon-name-part-type="genus" reg="Dolichorhinotermes">Dolichorhinotermes</tp:taxon-name-part> <tp:taxon-name-part taxon-name-part-type="species" reg="longidens">longidens</tp:taxon-name-part></tp:taxon-name></italic><bold>G–I</bold><italic><tp:taxon-name><tp:taxon-name-part taxon-name-part-type="genus" reg="Dolichorhinotermes">Dolichorhinotermes</tp:taxon-name-part> <tp:taxon-name-part taxon-name-part-type="species" reg="lanciarius">lanciarius</tp:taxon-name-part></tp:taxon-name></italic>.</p></caption><graphic xmlns:xlink="http://www.w3.org/1999/xlink" xlink:href="zookeys-891-061-g003.jpg" position="float" orientation="portrait" xlink:type="simple" id="oo_358038.jpg"><uri content-type="original_file" xlink:type="simple">https://binary.pensoft.net/fig/358038</uri></graphic></fig><fig id="F4" position="float" orientation="portrait"><object-id xmlns:xlink="http://www.w3.org/1999/xlink" content-type="doi" xlink:type="simple">10.3897/zookeys.891.37523.figure4</object-id><object-id xmlns:xlink="http://www.w3.org/1999/xlink" content-type="arpha" xlink:type="simple">7CFC637E-B520-5594-80E1-7EEAE037FF27</object-id><label>Figure 4.</label><caption><p><tp:taxon-name><tp:taxon-name-part taxon-name-part-type="genus" reg="Minor">Minor</tp:taxon-name-part></tp:taxon-name> soldiers of Neotropical <tp:taxon-name><tp:taxon-name-part taxon-name-part-type="subfamily">Rhinotermitinae</tp:taxon-name-part></tp:taxon-name> deposited in UF and CATAC termite collections <bold>A–C</bold><italic><tp:taxon-name><tp:taxon-name-part taxon-name-part-type="genus" reg="Dolichorhinotermes">Dolichorhinotermes</tp:taxon-name-part> <tp:taxon-name-part taxon-name-part-type="species" reg="longilabius">longilabius</tp:taxon-name-part></tp:taxon-name></italic><bold>D–F</bold><italic><tp:taxon-name><tp:taxon-name-part taxon-name-part-type="genus" reg="Rhinotermes">Rhinotermes</tp:taxon-name-part> <tp:taxon-name-part taxon-name-part-type="species" reg="hispidus">hispidus</tp:taxon-name-part></tp:taxon-name></italic><bold>G–I</bold><italic><tp:taxon-name><tp:taxon-name-part taxon-name-part-type="genus" reg="Rhinotermes">Rhinotermes</tp:taxon-name-part> <tp:taxon-name-part taxon-name-part-type="species" reg="marginalis">marginalis</tp:taxon-name-part></tp:taxon-name></italic>.</p></caption><graphic xmlns:xlink="http://www.w3.org/1999/xlink" xlink:href="zookeys-891-061-g004.jpg" position="float" orientation="portrait" xlink:type="simple" id="oo_358039.jpg"><uri content-type="original_file" xlink:type="simple">https://binary.pensoft.net/fig/358039</uri></graphic></fig></tp:treatment-sec><tp:treatment-sec sec-type="notes" id="SECID0E5XAE"><title>Biological notes.</title><p><italic><tp:taxon-name><tp:taxon-name-part taxon-name-part-type="genus" reg="Acorhinotermes">Acorhinotermes</tp:taxon-name-part> <tp:taxon-name-part taxon-name-part-type="species" reg="claritae">claritae</tp:taxon-name-part></tp:taxon-name></italic> sp. nov. was collected in a secondary rain forest near the Tacana river, close to a “chagra” (indigenous agricultural production system). During the wet season, these areas are in flood zones. The colonies were found in trunks of dead trees and in big dry branches on the ground. One particular colony of this species was found in a same dead branch together with <italic><tp:taxon-name><tp:taxon-name-part taxon-name-part-type="genus" reg="Heterotermes">Heterotermes</tp:taxon-name-part> <tp:taxon-name-part taxon-name-part-type="species" reg="tenuis">tenuis</tp:taxon-name-part></tp:taxon-name></italic> (Hagen, 1858) and <italic><tp:taxon-name><tp:taxon-name-part taxon-name-part-type="genus" reg="Cylindrotermes">Cylindrotermes</tp:taxon-name-part> <tp:taxon-name-part taxon-name-part-type="species" reg="parvignatus">parvignatus</tp:taxon-name-part></tp:taxon-name></italic> Emerson, 1949, and another colony with <italic><tp:taxon-name><tp:taxon-name-part taxon-name-part-type="genus" reg="Silvestritermes">Silvestritermes</tp:taxon-name-part> <tp:taxon-name-part taxon-name-part-type="species" reg="gnomus">gnomus</tp:taxon-name-part></tp:taxon-name></italic> (Constantino, 1991). <italic><tp:taxon-name><tp:taxon-name-part taxon-name-part-type="genus" reg="Acorhinotermes">Acorhinotermes</tp:taxon-name-part> <tp:taxon-name-part taxon-name-part-type="species" reg="claritae">claritae</tp:taxon-name-part></tp:taxon-name></italic> sp. nov. was collected in a unique locality near the city of Leticia, although we did surveys in other two sites of a radius no greater than 15 km, it was not collected.</p></tp:treatment-sec><tp:treatment-sec sec-type="distribution" id="SECID0E2ZAE"><title>Distribution.</title><p>The genus <italic><tp:taxon-name><tp:taxon-name-part taxon-name-part-type="genus" reg="Acorhinotermes">Acorhinotermes</tp:taxon-name-part></tp:taxon-name></italic> is distributed in the Amazon basin, Guiana shield and Caatinga (Fig. <xref ref-type="fig" rid="F5">5</xref>). <italic><tp:taxon-name><tp:taxon-name-part taxon-name-part-type="genus" reg="Acorhinotermes">A.</tp:taxon-name-part> <tp:taxon-name-part taxon-name-part-type="species" reg="claritae">claritae</tp:taxon-name-part></tp:taxon-name></italic> sp. nov. is restricted to the Amazon basin.</p><fig id="F5" position="float" orientation="portrait"><object-id xmlns:xlink="http://www.w3.org/1999/xlink" content-type="doi" xlink:type="simple">10.3897/zookeys.891.37523.figure5</object-id><object-id xmlns:xlink="http://www.w3.org/1999/xlink" content-type="arpha" xlink:type="simple">933DC2AC-5B75-5F5A-A269-B692F4BC7CFA</object-id><label>Figure 5.</label><caption><p>Distribution map of <italic><tp:taxon-name><tp:taxon-name-part taxon-name-part-type="genus" reg="Acorhinotermes">Acorhinotermes</tp:taxon-name-part></tp:taxon-name></italic> spp. Black circles are records from University of Florida termite collection and the black diamond is the record of <xref ref-type="bibr" rid="B17">Silva et al. (2019)</xref>.</p></caption><graphic xmlns:xlink="http://www.w3.org/1999/xlink" xlink:href="zookeys-891-061-g005.jpg" position="float" orientation="portrait" xlink:type="simple" id="oo_358040.jpg"><uri content-type="original_file" xlink:type="simple">https://binary.pensoft.net/fig/358040</uri></graphic></fig></tp:treatment-sec><tp:treatment-sec sec-type="etymology" id="SECID0EP2AE"><title>Etymology.</title><p>The species is named in honor of Dr. Clara (Clarita) Peña-Venegas, who has supported and promoted the knowledge and inventories of termites and other terrestrial arthropods from the Colombian Amazon in the SINCHI Institute.</p><sec sec-type="Key to the species of Neotropical Rhinotermitinae based on minor soldiers" id="SECID0EU2AE"><title>Key to the species of Neotropical <tp:taxon-name><tp:taxon-name-part taxon-name-part-type="subfamily">Rhinotermitinae</tp:taxon-name-part></tp:taxon-name> based on minor soldiers <sup><xref ref-type="fn" rid="en1">1</xref></sup></title><table-wrap content-type="key" position="anchor" orientation="portrait"><table id="TID0EMIAC" rules="all"><tbody><tr><td rowspan="1" colspan="1">1</td><td rowspan="1" colspan="1">In dorsal view, fontanelle anterior to mandibular lobes (bases of mandibular points) (Figs <xref ref-type="fig" rid="F2">2B</xref>, <xref ref-type="fig" rid="F3">3A</xref>) (<italic><tp:taxon-name><tp:taxon-name-part taxon-name-part-type="genus" reg="Acorhinotermes">Acorhinotermes</tp:taxon-name-part></tp:taxon-name></italic>)</td><td rowspan="1" colspan="1">
                      <bold>2</bold>
                    </td></tr><tr><td rowspan="1" colspan="1">–</td><td rowspan="1" colspan="1">In dorsal view, fontanelle at or posterior to mandibular lobes (Figs <xref ref-type="fig" rid="F3">3D</xref>, <xref ref-type="fig" rid="F4">4A, D</xref>)</td><td rowspan="1" colspan="1">
                      <bold>3</bold>
                    </td></tr><tr><td rowspan="1" colspan="1">2</td><td rowspan="1" colspan="1">Mandibular points extend beyond the fontanelle (Fig. <xref ref-type="fig" rid="F2">2A</xref>)</td><td rowspan="1" colspan="1">
                      <bold><italic><tp:taxon-name><tp:taxon-name-part taxon-name-part-type="genus" reg="Acorhinotermes">A.</tp:taxon-name-part> <tp:taxon-name-part taxon-name-part-type="species" reg="claritae">claritae</tp:taxon-name-part></tp:taxon-name></italic> sp. nov.</bold>
                    </td></tr><tr><td rowspan="1" colspan="1">–</td><td rowspan="1" colspan="1">Mandibular points do not extend beyond the fontanelle (Fig. <xref ref-type="fig" rid="F3">3A–C</xref>)</td><td rowspan="1" colspan="1">
                      <bold><italic><tp:taxon-name><tp:taxon-name-part taxon-name-part-type="genus" reg="Acorhinotermes">A.</tp:taxon-name-part> <tp:taxon-name-part taxon-name-part-type="species" reg="subfusciceps">subfusciceps</tp:taxon-name-part></tp:taxon-name></italic></bold>
                    </td></tr><tr><td rowspan="1" colspan="1">3</td><td rowspan="1" colspan="1">Mandibles points reduced to minute points on basal lobes (Fig. <xref ref-type="fig" rid="F3">3F, I</xref>)</td><td rowspan="1" colspan="1">
                      <bold>4</bold>
                    </td></tr><tr><td rowspan="1" colspan="1">–</td><td rowspan="1" colspan="1">Long mandible points prominent, directed upward and forward (Fig. <xref ref-type="fig" rid="F4">4B, D, H</xref>)</td><td rowspan="1" colspan="1">
                      <bold>5</bold>
                    </td></tr><tr><td rowspan="1" colspan="1">4</td><td rowspan="1" colspan="1">Smaller species: head length less than 1.10 mm. Panama (Fig. <xref ref-type="fig" rid="F3">3D–F</xref>)</td><td rowspan="1" colspan="1">
                      <bold><italic><tp:taxon-name><tp:taxon-name-part taxon-name-part-type="genus" reg="Dolichorhinotermes">D.</tp:taxon-name-part> <tp:taxon-name-part taxon-name-part-type="species" reg="longidens">longidens</tp:taxon-name-part></tp:taxon-name></italic></bold>
                    </td></tr><tr><td rowspan="1" colspan="1">–</td><td rowspan="1" colspan="1">Larger species: head length more than 1.47 mm. South America (see <xref ref-type="bibr" rid="B10">Engel and Krishna 2007</xref>: fig. 2)</td><td rowspan="1" colspan="1">
                      <bold><italic><tp:taxon-name><tp:taxon-name-part taxon-name-part-type="genus" reg="Dolichorhinotermes">D.</tp:taxon-name-part> <tp:taxon-name-part taxon-name-part-type="species" reg="lanciarius">lanciarius</tp:taxon-name-part></tp:taxon-name></italic></bold>
                    </td></tr><tr><td rowspan="1" colspan="1">5</td><td rowspan="1" colspan="1">Length of head to tip of labrum 1.35 mm or less</td><td rowspan="1" colspan="1">
                      <bold>6</bold>
                    </td></tr><tr><td rowspan="1" colspan="1">–</td><td rowspan="1" colspan="1">Length of head to tip of labrum 1.45 mm or more</td><td rowspan="1" colspan="1">
                      <bold>7</bold>
                    </td></tr><tr><td rowspan="1" colspan="1">6</td><td rowspan="1" colspan="1">Middle of anterior margin of pronotum with numerous short bristles, small mandibles do not exceed the base of the labrum, not visible from the dorsal view (see <xref ref-type="bibr" rid="B1">Constantino 1990</xref>: fig. 8)</td><td rowspan="1" colspan="1">
                      <bold><italic><tp:taxon-name><tp:taxon-name-part taxon-name-part-type="genus" reg="Dolichorhinotermes">D.</tp:taxon-name-part> <tp:taxon-name-part taxon-name-part-type="species" reg="japuraensis">japuraensis</tp:taxon-name-part></tp:taxon-name></italic></bold>
                    </td></tr><tr><td rowspan="1" colspan="1">–</td><td rowspan="1" colspan="1">Middle of anterior margin of pronotum smooth, without numerous short bristles, large mandibles reaching up to the middle of the labrum, visible from the dorsal view (Fig. <xref ref-type="fig" rid="F4">4A–C</xref>)</td><td rowspan="1" colspan="1">
                      <bold><italic><tp:taxon-name><tp:taxon-name-part taxon-name-part-type="genus" reg="Dolichorhinotermes">D.</tp:taxon-name-part> <tp:taxon-name-part taxon-name-part-type="species" reg="longilabius">longilabius</tp:taxon-name-part></tp:taxon-name></italic><sup><xref ref-type="fn" rid="en2">2</xref></sup></bold>
                    </td></tr><tr><td rowspan="1" colspan="1">7</td><td rowspan="1" colspan="1">In lateral view, about 4–10 setae visible on vertex, labrum very elongated and narrow with a slight depression at its base (Fig. <xref ref-type="fig" rid="F4">4G</xref>)</td><td rowspan="1" colspan="1">
                      <bold>8</bold>
                    </td></tr><tr><td rowspan="1" colspan="1">–</td><td rowspan="1" colspan="1">In lateral view, about 20–30 setae visible on vertex, labrum elongated and width without depression at its base (Fig. <xref ref-type="fig" rid="F4">4D</xref>)</td><td rowspan="1" colspan="1">
                      <bold>9</bold>
                    </td></tr><tr><td rowspan="1" colspan="1">8</td><td rowspan="1" colspan="1">Head in dorsal view with a defined constriction behind antennae (Fig. <xref ref-type="fig" rid="F4">4G</xref>)</td><td rowspan="1" colspan="1">
                      <bold><italic><tp:taxon-name><tp:taxon-name-part taxon-name-part-type="genus" reg="Rhinotermes">R.</tp:taxon-name-part> <tp:taxon-name-part taxon-name-part-type="species" reg="marginalis">marginalis</tp:taxon-name-part></tp:taxon-name></italic> , <italic><tp:taxon-name><tp:taxon-name-part taxon-name-part-type="genus" reg="Rhinotermes">R.</tp:taxon-name-part> <tp:taxon-name-part taxon-name-part-type="species" reg="nasutus">nasutus</tp:taxon-name-part></tp:taxon-name></italic><sup><xref ref-type="fn" rid="en3">3</xref></sup></bold>
                    </td></tr><tr><td rowspan="1" colspan="1">–</td><td rowspan="1" colspan="1">Head in dorsal view without constriction behind antennae, posterior margin of the head rounded (see <xref ref-type="bibr" rid="B9">Emerson 1925</xref>: fig. 42C)</td><td rowspan="1" colspan="1">
                      <bold><italic><tp:taxon-name><tp:taxon-name-part taxon-name-part-type="genus" reg="Dolichorhinotermes">D.</tp:taxon-name-part> <tp:taxon-name-part taxon-name-part-type="species" reg="tenebrosus">tenebrosus</tp:taxon-name-part></tp:taxon-name></italic></bold>
                    </td></tr><tr><td rowspan="1" colspan="1">9</td><td rowspan="1" colspan="1">Head length to labrum tip 1.70–1.93 mm (Fig. <xref ref-type="fig" rid="F4">4D–F</xref>)</td><td rowspan="1" colspan="1">
                      <bold><italic><tp:taxon-name><tp:taxon-name-part taxon-name-part-type="genus" reg="Rhinotermes">R.</tp:taxon-name-part> <tp:taxon-name-part taxon-name-part-type="species" reg="hispidus">hispidus</tp:taxon-name-part></tp:taxon-name></italic></bold>
                    </td></tr><tr><td rowspan="1" colspan="1">–</td><td rowspan="1" colspan="1">Head length to labrum tip 2.20–2.35 mm (See: <xref ref-type="bibr" rid="B19">Snyder (1926)</xref>. Plate 1, fig. 2)</td><td rowspan="1" colspan="1">
                      <bold><italic><tp:taxon-name><tp:taxon-name-part taxon-name-part-type="genus" reg="Rhinotermes">R.</tp:taxon-name-part> <tp:taxon-name-part taxon-name-part-type="species" reg="manni">manni</tp:taxon-name-part></tp:taxon-name></italic></bold>
                    </td></tr></tbody></table></table-wrap></sec></tp:treatment-sec><tp:treatment-sec><!--Section generated to contain objects referenced in tp:taxon-treatment.--><fn-group><fn id="en1"><p>The key does not include the fossil species <italic><tp:taxon-name><tp:taxon-name-part taxon-name-part-type="genus" reg="Dolichorhinotermes">Dolichorhinotermes</tp:taxon-name-part> <tp:taxon-name-part taxon-name-part-type="species" reg="apopnus">apopnus</tp:taxon-name-part></tp:taxon-name></italic> Engel &amp; Krishna, 2007, <italic><tp:taxon-name><tp:taxon-name-part taxon-name-part-type="genus" reg="Dolichorhinotermes">Dolichorhinotermes</tp:taxon-name-part> <tp:taxon-name-part taxon-name-part-type="species" reg="dominicanus">dominicanus</tp:taxon-name-part></tp:taxon-name></italic> Schlemmermeyer &amp; ancello, 2000, and <italic><tp:taxon-name><tp:taxon-name-part taxon-name-part-type="genus" reg="Rhinotermes">Rhinotermes</tp:taxon-name-part> <tp:taxon-name-part taxon-name-part-type="species" reg="miocenicus">miocenicus</tp:taxon-name-part></tp:taxon-name></italic> Nel &amp; Paicheler, 1993.</p></fn><fn id="en2"><p>The species <italic><tp:taxon-name><tp:taxon-name-part taxon-name-part-type="genus" reg="Dolichorhinotermes">Dolichorhinotermes</tp:taxon-name-part> <tp:taxon-name-part taxon-name-part-type="species" reg="latilabrum">latilabrum</tp:taxon-name-part></tp:taxon-name></italic> (Snyder, 1926) and <italic><tp:taxon-name><tp:taxon-name-part taxon-name-part-type="genus" reg="Dolichorhinotermes">Dolichorhinotermes</tp:taxon-name-part> <tp:taxon-name-part taxon-name-part-type="species" reg="neli">neli</tp:taxon-name-part></tp:taxon-name></italic> Ensaf &amp; Betsch, 2002 were not included in this key because we suspect they are junior synonyms of <italic><tp:taxon-name><tp:taxon-name-part taxon-name-part-type="genus" reg="Dolichorhinotermes">Dolichorhinotermes</tp:taxon-name-part> <tp:taxon-name-part taxon-name-part-type="species" reg="longilabius">longilabius</tp:taxon-name-part></tp:taxon-name></italic> (Emerson, 1924).</p></fn><fn id="en3"><p>These species cannot be separated only with the minor soldier. It is necessary the imago or the major soldier caste.</p></fn></fn-group></tp:treatment-sec><ref-list><ref id="B17"><mixed-citation xmlns:xlink="http://www.w3.org/1999/xlink" xlink:type="simple"><person-group><name name-style="western"><surname>Silva</surname><given-names>I</given-names></name><name name-style="western"><surname>Vasconcellos</surname><given-names>A</given-names></name><name name-style="western"><surname>Moura</surname><given-names>FM</given-names></name></person-group> (<year>2019</year>) <article-title>Termite assemblages (<tp:taxon-name><tp:taxon-name-part taxon-name-part-type="suborder">Blattaria</tp:taxon-name-part></tp:taxon-name>, <tp:taxon-name><tp:taxon-name-part taxon-name-part-type="order">Isoptera</tp:taxon-name-part></tp:taxon-name>) in two montane forest (Brejo de Altitude) areas in northeastern Brazil.</article-title><source>Biota Neotropica</source><volume>19</volume>: <fpage>1</fpage>–<lpage>8</lpage>. <ext-link xlink:type="simple" ext-link-type="doi" xlink:href="10.1590/1676-0611-bn-2018-0519">https://doi.org/10.1590/1676-0611-bn-2018-0519</ext-link></mixed-citation></ref><ref id="B10"><mixed-citation xmlns:xlink="http://www.w3.org/1999/xlink" xlink:type="simple"><person-group><name name-style="western"><surname>Engel</surname><given-names>MS</given-names></name><name name-style="western"><surname>Krishna</surname><given-names>K</given-names></name></person-group> (<year>2007</year>) New <italic><tp:taxon-name><tp:taxon-name-part taxon-name-part-type="genus">Dolichorhinotermes</tp:taxon-name-part></tp:taxon-name></italic> from Ecuador and in Mexican Amber (<tp:taxon-name><tp:taxon-name-part taxon-name-part-type="order">Isoptera</tp:taxon-name-part></tp:taxon-name>: <tp:taxon-name><tp:taxon-name-part taxon-name-part-type="family">Rhinotermitidae</tp:taxon-name-part></tp:taxon-name>). American Museum Novitates 3592: 1–8. <ext-link xlink:type="simple" ext-link-type="doi" xlink:href="10.1206/0003-0082(2007)3592[1:NDFEAI]2.0.CO;2">https://doi.org/10.1206/0003-0082(2007)3592[1:NDFEAI]2.0.CO;2</ext-link></mixed-citation></ref><ref id="B1"><mixed-citation xmlns:xlink="http://www.w3.org/1999/xlink" xlink:type="simple"><person-group><name name-style="western"><surname>Constantino</surname><given-names>R</given-names></name></person-group> (<year>1990</year>) <article-title>Two new species of termites (<tp:taxon-name><tp:taxon-name-part taxon-name-part-type="class">Insecta</tp:taxon-name-part></tp:taxon-name>, <tp:taxon-name><tp:taxon-name-part taxon-name-part-type="order">Isoptera</tp:taxon-name-part></tp:taxon-name>) from western Brazilian Amazonia.</article-title><source>Boletim do Museu Paraense Emílio Goeldi</source><volume>6</volume>: <fpage>3</fpage>–<lpage>9</lpage>.</mixed-citation></ref><ref id="B9"><mixed-citation xmlns:xlink="http://www.w3.org/1999/xlink" xlink:type="simple"><person-group><name name-style="western"><surname>Emerson</surname><given-names>AE</given-names></name></person-group> (<year>1925</year>) <article-title>The termites of Kartabo, Bartica District, British Guiana.</article-title><source>Zoologica</source><volume>6</volume>: <fpage>291</fpage>–<lpage>459</lpage>.</mixed-citation></ref><ref id="B19"><mixed-citation xmlns:xlink="http://www.w3.org/1999/xlink" xlink:type="simple"><person-group><name name-style="western"><surname>Snyder</surname><given-names>TE</given-names></name></person-group> (<year>1926</year>) <article-title>Termites collected on the Mulford biological exploration to the Amazon Basin, 1991–1992.</article-title><source>Proceedings of the US National Museum</source><volume>68</volume>: <fpage>1</fpage>–<lpage>76</lpage>. <ext-link xlink:type="simple" ext-link-type="doi" xlink:href="10.5479/si.00963801.68-2615.1">https://doi.org/10.5479/si.00963801.68-2615.1</ext-link></mixed-citation></ref></ref-list></tp:taxon-treatment>
